# Supplementary material for: A novel statistical test for treatment differences in clinical trials using a response-adaptive forward-looking Gittins Index Rule
Source: Biometrics. Author manuscript; Available in PMC 2023 Mar 24. (PMC7614356; doi:10.1111/biom.13581)
Supplement: Supplementary File [file EMS144015-supplement-Supplementary_File.zip]

Archive with 2 entries (2 files):
- Codes-for-submission.zip
- Sup_material_revision_final.pdf
